# Supplementary material for: Continuous 3D printing from one single droplet
Source: Nat Commun. 2020 Sep 17;11:4685. doi: 10.1038/s41467-020-18518-1 (PMC7499235; doi:10.1038/s41467-020-18518-1)
Supplement: Supplementary file 8 — Source Data [file 41467_2020_18518_MOESM8_ESM.xlsx]

## Sheet: Figure 2
Figure 2_t								Figure 2_u
	Vat Polymerization			One-droplet					Vat Polymerization		One-droplet
	Time(s)	Left Edge(μm)	Right Edge(μm)	Time(s)	Left Edge(μm)	Right Edge(μm)			Time (s)	D/D_design	Time (s)	D/D_design
	0	0	0	0	0	0			0	0	0	0
	8	-490.909	490.909	10	-492.857	492.857			8	0.98182	10	0.98571
	10	-509.091	500	20	-492.857	492.857			10	1.00909	20	0.98571
	12	-495.455	509.091	30	-492.857	492.857			12	1.00455	30	0.98571
	14	-500	500	40	-492.857	492.857			14	1	40	0.98571
	16	-509.091	500	42	-492.857	492.857			16	1.00909	42	0.98571
	18	-500	500	44	-492.857	492.857			18	1	44	0.98571
	20	-500	500	46	-492.857	492.857			20	1	46	0.98571
	22	-500	500	48	-492.857	492.857			22	1	48	0.98571
	24	-500	500	50	-492.857	492.857			24	1	50	0.98571
	26	-500	500	52	-492.857	492.857			26	1	52	0.98571
	28	-500	500	54	-492.857	492.857			28	1	54	0.98571
	30	-495.455	509.091	56	-492.857	492.857			30	1.00455	56	0.98571
	32	-495.455	509.091	58	-492.857	492.857			32	1.00455	58	0.98571
	34	-490.909	504.545	60	-492.857	492.857			34	0.99545	60	0.98571
	36	-490.909	509.091	62	-492.857	492.857			36	1	62	0.98571
	38	-490.909	504.545	64	-492.857	492.857			38	0.99545	64	0.99286
	40	-490.909	509.091	66	-492.857	492.857			40	1	66	0.99286
	42	-490.909	518.182	68	-492.857	492.857			42	1.00909	68	0.99286
	44	-490.909	518.182	70	-500	492.857			44	1.00909	70	1
	46	-490.909	518.182	72	-500	492.857			46	1.00909	72	1
	48	-490.909	518.182	74	-500	492.857			48	1.00909	74	1
	50	-490.909	518.182	76	-500	500			50	1.00909	76	1
	52	-490.909	518.182	78	-500	500			52	1.00909	78	1
	54	-490.909	518.182	80	-500	500			54	1.00909	80	1
	56	-490.909	518.182	82	-500	500			56	1.00909	82	1
	58	-490.909	518.182	84	-500	500			58	1.00909	84	1
	60	-490.909	518.182	86	-500	500			60	1.00909	86	1
	62	-490.909	518.182	88	-500	500			62	1.00909	88	1
	64	-490.909	518.182	90	-500	500			64	1.00909	90	1
	66	-490.909	518.182	92	-500	500			66	1.00909	92	1
	68	-490.909	518.182	94	-500	500			68	1.00909	94	1
	70	-490.909	518.182	96	-500	500			70	1.00909	96	1
	72	-500	527.273	98	-500	500			72	1.02727	98	1
	74	-500	527.273	100	-500	500			74	1.02727	100	1
	76	-490.909	522.727	102	-500	500			76	1.01364	102	1
	78	-500	527.273	104	-500	500			78	1.02727	104	1
	80	-500	527.273	106	-500	500			80	1.02727	106	1
	82	-495.455	536.364	108	-500	500			82	1.03182	108	1
	84	-490.909	531.818	110	-500	500			84	1.02273	110	1
	86	-490.909	531.818	112	-500	500			86	1.02273	112	1
	88	-490.909	536.364	114	-500	500			88	1.02727	114	1
	90	-490.909	527.273	116	-500	500			90	1.01818	116	1
	92	-490.909	531.818	118	-500	500			92	1.02273	118	1
	94	-490.909	536.364	120	-500	500			94	1.02727	120	1
	96	-490.909	527.273	122	-500	500			96	1.01818	122	1
	98	-490.909	527.273	124	-500	500			98	1.01818	124	1
	100	-490.909	527.273	126	-500	500			100	1.01818	126	1
	102	-490.909	527.273	128	-500	500			102	1.01818	128	1
	104	-490.909	531.818	130	-500	500			104	1.02273	130	1
	106	-472.727	545.455	132	-500	500			106	1.01818	132	1
	108	-490.909	540.909	134	-500	500			108	1.03182	134	1
	110	-477.273	540.909	136	-500	500			110	1.01818	136	1
	112	-468.182	550	138	-500	500			112	1.01818	138	1
	114	-468.182	554.545	140	-500	500			114	1.02273	140	1
	116	-468.182	554.545	142	-500	500			116	1.02273	142	1
	118	-463.636	559.091	144	-500	500			118	1.02273	144	1
	120	-486.364	554.545	146	-500	500			120	1.04091	146	1
	122	-459.091	568.182	148	-500	500			122	1.02727	148	1
	124	-477.273	559.091	150	-500	500			124	1.03636	150	1
	126	-481.818	559.091	152	-500	500			126	1.04091	152	1
	128	-472.727	554.545	154	-500	500			128	1.02727	154	1
	130	-490.909	527.273	156	-500	500			130	1.01818	156	1
	132	-509.091	522.727	158	-500	500			132	1.03182	158	1
	134	-518.182	522.727	160	-500	500			134	1.04091	160	1
	136	-527.273	527.273	162	-500	500			136	1.05455	162	1
	138	-513.636	550	164	-500	500			138	1.06364	164	1
	140	-481.818	563.636	166	-500	500			140	1.04545	166	1
	142	-481.818	581.818	168	-500	500			142	1.06364	168	1
	144	-490.909	563.636	170	-500	500			144	1.05455	170	1
	146	-477.273	559.091	172	-500	500			146	1.03636	172	1
	148	-463.636	572.727	174	-500	500			148	1.03636	174	1
	150	-463.636	577.273	176	-500	500			150	1.04091	176	1
	151	-454.545	590.909	178	-500	500			151	1.04545	178	1
	152	-472.727	581.818	180	-500	500			152	1.05455	180	1
	153	-490.909	554.545	182	-500	500			153	1.04545	182	1
	154	-490.909	554.545	184	-500	500			154	1.04545	184	1
	155	-500	545.455	186	-500	500			155	1.04545	186	1
	156	-486.364	540.909	188	-500	500			156	1.02727	188	1
	157	-522.727	518.182	190	-500	500			157	1.04091	190	1
	158	-518.182	490.909	192	-500	500			158	1.00909	192	1
	159	-563.636	481.818	194	-500	500			159	1.04545	194	1
	160	-586.364	454.545	196	-500	500			160	1.04091	196	1
	161	-572.727	445.455	198	-500	500			161	1.01818	198	1
	162	-609.091	459.091	200	-500	500			162	1.06818	200	1
	163	-609.091	454.545	202	-500	500			163	1.06364	202	1
	164	-536.364	518.182	204	-500	500			164	1.05455	204	1
	165	-568.182	500	206	-500	500			165	1.06818	206	1
	166	-545.455	490.909	208	-500	500			166	1.03636	208	1
	167	-536.364	495.455	210	-500	500			167	1.03182	210	1
	168	-568.182	495.455	212	-500	500			168	1.06364	212	1
	169	-527.273	527.273	214	-500	500			169	1.05455	214	1
	170	-513.636	550	216	-500	500			170	1.06364	216	1
	171	-527.273	531.818	218	-500	500			171	1.05909	218	1
	172	-522.727	518.182	220	-500	500			172	1.04091	220	1
	173	-518.182	518.182	222	-500	500			173	1.03636	222	1
	174	-504.545	513.636	224	-500	500			174	1.01818	224	1
	175	-531.818	518.182	226	-500	500			175	1.05	226	1
	176	-513.636	545.455	228	-500	500			176	1.05909	228	1
	177	-495.455	545.455	230	-500	500			177	1.04091	230	1
	178	-513.636	518.182	232	-500	500			178	1.03182	232	1
	179	-509.091	513.636	234	-500	500			179	1.02273	234	1
	180	-522.727	527.273	236	-500	500			180	1.05	236	1
	181	-531.818	509.091	238	-500	500			181	1.04091	238	1
	182	-563.636	481.818	240	-500	500			182	1.04545	240	1
	183	-568.182	463.636	242	-500	500			183	1.03182	242	1
	184	-581.818	463.636	244	-500	500			184	1.04545	244	1
	185	-563.636	472.727	246	-500	500			185	1.03636	246	1
	186	-559.091	495.455	248	-500	500			186	1.05455	248	1
	187	-572.727	513.636	250	-500	500			187	1.08636	250	1
	188	-554.545	504.545	252	-500	500			188	1.05909	252	1
	189	-563.636	518.182	254	-500	500			189	1.08182	254	1.00714
	190	-572.727	490.909	256	-500	500			190	1.06364	256	1.00714
	191	-545.455	522.727	258	-500	500			191	1.06818	258	1.00714
	192	-518.182	536.364	260	-507.143	500			192	1.05455	260	1.00714
	193	-518.182	545.455	262	-507.143	500			193	1.06364	262	1.00714
	194	-509.091	554.545	264	-507.143	500			194	1.06364	264	1.00714
	195	-500	554.545	266	-507.143	500			195	1.05455	266	1.00714
	196	-477.273	563.636	268	-507.143	500			196	1.04091	268	1.00714
	197	-450	609.091	270	-507.143	500			197	1.05909	270	1.00714
	198	-427.273	590.909	272	-507.143	500			198	1.01818	272	1.00714
	199	-427.273	604.545	274	-507.143	500			199	1.03182	274	1.00714
	200	-418.182	627.273	276	-507.143	500			200	1.04545	276	1.00714
	201	-468.182	604.545	278	-507.143	500			201	1.07273	278	1.00714
	202	-454.545	627.273	280	-507.143	500			202	1.08182	280	1.00714
	203	-454.545	627.273	282	-507.143	500			203	1.08182	282	1.00714
	204	-440.909	636.364	284	-507.143	500			204	1.07727	284	1.00714
	205	-472.727	609.091	286	-507.143	500			205	1.08182	286	1.00714
	206	-459.091	604.545	288	-507.143	500			206	1.06364	288	1.00714
	207	-463.636	581.818	290	-507.143	500			207	1.04545	290	1.00714
	208	-486.364	581.818	292	-507.143	500			208	1.06818	292	1.00714
	209	-450	640.909	294	-507.143	500			209	1.09091	294	1.00714
	210	-472.727	536.364	296	-507.143	500			210	1.00909	296	1.00714
	211	-468.182	559.091	298	-507.143	500			211	1.02727	298	1.00714
	212	-463.636	559.091	300	-507.143	500			212	1.02273	300	1.00714
	213	-459.091	572.727	302	-507.143	500			213	1.03182	302	1.00714
	214	-463.636	554.545	304	-507.143	500			214	1.01818	304	1.00714
	215	-472.727	559.091	306	-507.143	500			215	1.03182	306	1.00714
	216	-486.364	559.091	308	-507.143	500			216	1.04545	308	1.00714
	217	-481.818	577.273	310	-507.143	500			217	1.05909	310	1.00714
	218	-490.909	563.636	312	-507.143	500			218	1.05455	312	1.00714
	219	-500	559.091	314	-507.143	500			219	1.05909	314	1.00714
	220	-500	550	316	-507.143	500			220	1.05	316	1.00714
	221	-463.636	572.727	318	-507.143	500			221	1.03636	318	1.00714
	222	-495.455	550	320	-507.143	500			222	1.04545	320	1.00714
	223	-509.091	554.545	322	-507.143	500			223	1.06364	322	1.00714
	224	-509.091	540.909	324	-507.143	500			224	1.05	324	1.00714
	225	-495.455	568.182	326	-507.143	500			225	1.06364	326	1.00714
	226	-490.909	554.545	328	-507.143	500			226	1.04545	328	1.00714
	227	-500	545.455	330	-507.143	500			227	1.04545	330	1.00714
	228	-500	545.455	332	-507.143	500			228	1.04545	332	1.00714
	229	-504.545	545.455	334	-507.143	500			229	1.05	334	1.00714
	230	-463.636	577.273	336	-507.143	500			230	1.04091	336	1.00714
	231	-486.364	545.455	338	-507.143	500			231	1.03182	338	1.00714
	232	-495.455	536.364	340	-507.143	500			232	1.03182	340	1.00714
	233	-495.455	559.091	342	-507.143	500			233	1.05455	342	1.00714
	234	-500	550	344	-507.143	500			234	1.05	344	1.00714
	235	-477.273	568.182	346	-507.143	500			235	1.04545	346	1.00714
	236	-495.455	554.545	348	-507.143	500			236	1.05	348	1.00714
	237	-513.636	536.364	350	-507.143	500			237	1.05	350	1.00714
	238	-518.182	540.909	352	-507.143	500			238	1.05909	352	1.00714
	239	-518.182	527.273	354	-507.143	500			239	1.04545	354	1.00714
	240	-527.273	513.636	356	-507.143	500			240	1.04091	356	1.00714
	241	-536.364	509.091	358	-507.143	500			241	1.04545	358	1.00714
	242	-531.818	513.636	360	-507.143	500			242	1.04545	360	1.00714
	242.2	-545.455	509.091	362	-507.143	500			242.2	1.05455	362	1.00714
	242.4	-536.364	536.364	364	-507.143	500			242.4	1.07273	364	1.00714
	242.6	-513.636	554.545	366	-507.143	500			242.6	1.06818	366	1.00714
	242.8	-504.545	563.636	368	-507.143	500			242.8	1.06818	368	1.00714
	243	-495.455	563.636	370	-507.143	500			243	1.05909	370	1.00714
	244	-495.455	550	372	-507.143	500			244	1.04545	372	1.00714
	245	-495.455	554.545	374	-507.143	500			245	1.05	374	1.00714
	246	-522.727	545.455	376	-507.143	500			246	1.06818	376	1.00714
	247	-500	559.091	378	-507.143	500			247	1.05909	378	1.00714
	248	-509.091	559.091	380	-507.143	500			248	1.06818	380	1.00714
	249	-500	554.545	382	-507.143	500			249	1.05455	382	1.00714
	250	-509.091	554.545	384	-507.143	500			250	1.06364	384	1.00714
	250.6	-545.455	518.182	386	-507.143	500			250.6	1.06364	386	1.00714
	251	-522.727	500	388	-507.143	500			251	1.02273	388	1.00714
	252	-545.455	490.909	390	-507.143	500			252	1.03636	390	1.00714
	253	-568.182	477.273	392	-507.143	500			253	1.04545	392	1.00714
	254	-577.273	495.455	394	-507.143	500			254	1.07273	394	1.00714
	255	-563.636	500	396	-507.143	500			255	1.06364	396	1.00714
	256	-554.545	522.727	398	-507.143	500			256	1.07727	398	1.00714
	257	-545.455	518.182	400	-507.143	500			257	1.06364	400	1.00714
	258	-545.455	522.727	402	-507.143	500			258	1.06818	402	1.00714
	259	-509.091	581.818	404	-507.143	500			259	1.09091	404	1.00714
	260	-504.545	604.545	406	-507.143	500			260	1.10909	406	1.00714
	261	-450	604.545	408	-507.143	500			261	1.05455	408	1.00714
	262	-463.636	618.182	410	-507.143	500			262	1.08182	410	1.00714
	263	-481.818	609.091	412	-507.143	500			263	1.09091	412	1.00714
	264	-459.091	618.182	414	-507.143	500			264	1.07727	414	1.00714
	265	-509.091	590.909	416	-507.143	500			265	1.1	416	1.00714
	266	-463.636	568.182	418	-507.143	500			266	1.03182	418	1.00714
	267	-490.909	563.636	420	-507.143	500			267	1.05455	420	1.00714
	268	-490.909	545.455	422	-507.143	500			268	1.03636	422	1.00714
	269	-354.545	509.091	424	-507.143	500			269	0.86364	424	1.00714
	270	-527.273	531.818	426	-507.143	500			270	1.05909	426	1.00714
	271	-531.818	527.273	428	-507.143	500			271	1.05909	428	1.00714
	272	-540.909	513.636	430	-507.143	500			272	1.05455	430	1.00714
	273	-550	527.273	432	-507.143	500			273	1.07727	432	1.00714
	273.2	-545.455	490.909	434	-507.143	500			273.2	1.03636	434	1.00714
	273.6	-490.909	595.455	436	-507.143	500			273.6	1.08636	436	1.00714
	274	-454.545	609.091	438	-507.143	500			274	1.06364	438	1.00714
	275	-436.364	604.545	440	-507.143	500			275	1.04091	440	1.00714
	276	-450	613.636	442	-507.143	500			276	1.06364	442	1.00714
	277	-463.636	609.091	444	-507.143	500			277	1.07273	444	1.00714
	278	-459.091	613.636	446	-507.143	500			278	1.07273	446	1.00714
	279	-459.091	622.727	448	-507.143	500			279	1.08182	448	1.00714
	280	-445.455	618.182	450	-507.143	500			280	1.06364	450	1.00714
	281	-472.727	618.182	452	-507.143	500			281	1.09091	452	1.00714
	282	-445.455	650	454	-507.143	500			282	1.09545	454	1.00714
	283	-440.909	618.182	456	-507.143	500			283	1.05909	456	1.00714
	284	-445.455	604.545	458	-507.143	500			284	1.05	458	1.00714
	285	-445.455	604.545	460	-507.143	500			285	1.05	460	1.00714
	286	-468.182	604.545	462	-507.143	500			286	1.07273	462	1.00714
	287	-490.909	604.545	464	-507.143	500			287	1.09545	464	1.00714
	288	-454.545	631.818	466	-507.143	500			288	1.08636	466	1.00714
	289	-472.727	618.182	468	-507.143	500			289	1.09091	468	1.00714
	290	-472.727	600	470	-507.143	500			290	1.07273	470	1.00714
	291	-436.364	550	472	-507.143	500			291	0.98636	472	1.00714
	292	-477.273	563.636	474	-507.143	500			292	1.04091	474	1.00714
	293	-472.727	563.636	476	-507.143	500			293	1.03636	476	1.00714
	293.6	-490.909	559.091	478	-507.143	500			293.6	1.05	478	1.00714
	294	-459.091	590.909	480	-507.143	500			294	1.05	480	1.00714
	295	-463.636	600	482	-507.143	500			295	1.06364	482	1.00714
	296	-463.636	590.909	484	-507.143	500			296	1.05455	484	1.00714
	297	-463.636	590.909	486	-507.143	500			297	1.05455	486	1.00714
	298	-513.636	590.909	488	-507.143	500			298	1.10455	488	1.00714
	299	-500	581.818	490	-507.143	500			299	1.08182	490	1.00714
	300	-490.909	581.818	492	-507.143	500			300	1.07273	492	1.00714
	301	-500	581.818	494	-507.143	500			301	1.08182	494	1.00714
	302	-463.636	627.273	496	-507.143	500			302	1.09091	496	1.00714
	303	-440.909	554.545	498	-507.143	500			303	0.99545	498	1.00714
	304	-445.455	604.545	500	-507.143	500			304	1.05	500	1.00714
	305	-472.727	590.909	502	-507.143	500			305	1.06364	502	1.00714
	306	-481.818	590.909						306	1.07273
	307	-495.455	595.455						307	1.09091
	308	-490.909	600						308	1.09091
	309	-490.909	600						309	1.09091
	310	-500	572.727						310	1.07273
	311	-504.545	554.545						311	1.05909
	312	-509.091	559.091						312	1.06818
	313	-536.364	563.636						313	1.1
	314	-518.182	581.818						314	1.1
	315	-481.818	604.545						315	1.08636
	316	-472.727	609.091						316	1.08182
	317	-500	595.455						317	1.09545
	318	-509.091	590.909						318	1.1
	319	-518.182	586.364						319	1.10455
	320	-527.273	581.818						320	1.10909
	321	-500	577.273						321	1.07727
	322	-445.455	572.727						322	1.01818
	323	-486.364	559.091						323	1.04545
	324	-400	572.727						324	0.97273
	325	-481.818	572.727						325	1.05455
	326	-486.364	568.182						326	1.05455
	327	-490.909	563.636						327	1.05455
	328	-500	563.636						328	1.06364
	329	-459.091	581.818						329	1.04091
	330	-404.545	581.818						330	0.98636
	331	-490.909	563.636						331	1.05455
	332	-427.273	572.727						332	1
	333	-500	572.727						333	1.07273
	334	-472.727	568.182						334	1.04091
	335	-504.545	559.091						335	1.06364
	336	-500	559.091						336	1.05909
	337	-500	563.636						337	1.06364
	338	-513.636	563.636						338	1.07727
	339	-468.182	563.636						339	1.03182
	340	-490.909	572.727						340	1.06364
	341	-536.364	563.636						341	1.1
	342	-527.273	581.818						342	1.10909
	343	-563.636	572.727						343	1.13636
	344	-572.727	572.727						344	1.14545
	345	-559.091	568.182						345	1.12727
	346	-527.273	550						346	1.07727
	347	-477.273	550						347	1.02727
	348	-477.273	550						348	1.02727
	349	-490.909	545.455						349	1.03636
	350	-490.909	545.455						350	1.03636
	351	-509.091	600						351	1.10909
	352	-500	618.182						352	1.11818
	353	-486.364	650						353	1.13636
	354	-486.364	636.364						354	1.12273
	355	-509.091	627.273						355	1.13636
	356	-504.545	609.091						356	1.11364
	357	-509.091	613.636						357	1.12273
	358	-518.182	590.909						358	1.10909
	359	-518.182	545.455						359	1.06364
	360	-463.636	500						360	0.96364
	361	-504.545	554.545						361	1.05909
	362	-540.909	559.091						362	1.1
	363	-545.455	572.727						363	1.11818
	364	-559.091	568.182						364	1.12727
	365	-586.364	554.545						365	1.14091
	366	-572.727	563.636						366	1.13636
	367	-536.364	554.545						367	1.09091
	368	-536.364	554.545						368	1.09091
	369	-550	550						369	1.1
	370	-554.545	554.545						370	1.10909
	371	-531.818	586.364						371	1.11818
	372	-527.273	595.455						372	1.12273
	373	-513.636	600						373	1.11364
	374	-509.091	609.091						374	1.11818
	375	-500	600						375	1.1
	376	-509.091	609.091						376	1.11818
	377	-545.455	600						377	1.14545
	378	-363.636	600						378	0.96364
	379	-431.818	504.545						379	0.93636
	380	-422.727	522.727						380	0.94545
	381	-481.818	563.636						381	1.04545
	382	-486.364	563.636						382	1.05
	383	-518.182	590.909						383	1.10909
	384	-522.727	581.818						384	1.10455
	385	-509.091	600						385	1.10909
	386	-518.182	590.909						386	1.10909
	387	-481.818	577.273						387	1.05909
	388	-459.091	572.727						388	1.03182
	389	-418.182	568.182						389	0.98636
	390	-509.091	609.091						390	1.11818
	391	-395.455	636.364						391	1.03182
	392	-427.273	627.273						392	1.05455
	393	-409.091	640.909						393	1.05
	394	-372.727	640.909						394	1.01364
	395	-463.636	645.455						395	1.10909
	396	-390.909	640.909						396	1.03182
	397	-445.455	618.182						397	1.06364
	398	-400	600						398	1
	399	-386.364	622.727						399	1.00909
	400	-400	618.182						400	1.01818
	401	-340.909	640.909						401	0.98182
	402	-354.545	636.364						402	0.99091
	403	-336.364	645.455						403	0.98182
	404	-386.364	650						404	1.03636
	405	-395.455	654.545						405	1.05
	406	-463.636	554.545						406	1.01818
	407	-427.273	559.091						407	0.98636
	408	-381.818	600						408	0.98182
	409	-363.636	613.636						409	0.97727
	410	-463.636	636.364						410	1.1
	411	-463.636	636.364						411	1.1
	412	-468.182	636.364						412	1.10455
	413	-418.182	672.727						413	1.09091
	414	-395.455	663.636						414	1.05909
	415	-363.636	672.727						415	1.03636
	416	-363.636	663.636						416	1.02727
	417	-422.727	663.636						417	1.08636
	418	-445.455	654.545						418	1.1
	419	-454.545	640.909						419	1.09545
	420	-463.636	618.182						420	1.08182
	421	-486.364	590.909						421	1.07727
	422	-463.636	563.636						422	1.02727
	423	-518.182	586.364						423	1.10455
	424	-536.364	581.818						424	1.11818
	425	-540.909	581.818						425	1.12273
	426	-540.909	577.273						426	1.11818
	427	-536.364	577.273						427	1.11364
	428	-540.909	572.727						428	1.11364
	429	-531.818	577.273						429	1.10909
	430	-518.182	577.273						430	1.09545
	431	-477.273	572.727						431	1.05
	432	-409.091	577.273						432	0.98636
	433	-481.818	572.727						433	1.05455
	434	-509.091	581.818						434	1.09091
	435	-481.818	572.727						435	1.05455
	436	-500	590.909						436	1.09091
	437	-463.636	604.545						437	1.06818
	438	-454.545	604.545						438	1.05909
	439	-390.909	622.727						439	1.01364
	440	-290.909	627.273						440	0.91818
	441	-295.455	627.273						441	0.92273
	442	-300	636.364						442	0.93636
	443	-259.091	631.818						443	0.89091
	444	-395.455	659.091						444	1.05455
	445	-350	663.636						445	1.01364
	446	-286.364	659.091						446	0.94545
	447	-309.091	695.455						447	1.00455
	448	-345.455	704.545						448	1.05
	449	-400	690.909						449	1.09091
	450	-422.727	695.455						450	1.11818
	451	-404.545	668.182						451	1.07273
	452	-413.636	636.364						452	1.05
	453	-395.455	604.545						453	1
	454	-386.364	600						454	0.98636
	455	-336.364	627.273						455	0.96364
	456	-359.091	631.818						456	0.99091
	457	-490.909	622.727						457	1.11364
	458	-495.455	600						458	1.09545
	459	-500	600						459	1.1
	460	-495.455	600						460	1.09545
	461	-481.818	595.455						461	1.07727
	462	-468.182	600						462	1.06818
	463	-454.545	595.455						463	1.05
	464	-436.364	600						464	1.03636
	465	-413.636	577.273						465	0.99091
	466	-300	577.273						466	0.87727
	467	-309.091	577.273						467	0.88636
	468	-331.818	590.909						468	0.92273
	469	-400	581.818						469	0.98182
	470	-490.909	631.818						470	1.12273
	471	-518.182	627.273						471	1.14545
	472	-486.364	618.182						472	1.10455
	473	-431.818	618.182						473	1.05
	474	-404.545	609.091						474	1.01364
	475	-354.545	604.545						475	0.95909
	476	-454.545	650						476	1.10455
	477	-463.636	650						477	1.11364
	478	-472.727	650						478	1.12273
	479	-495.455	627.273						479	1.12273
	480	-490.909	636.364						480	1.12727
	481	-481.818	636.364						481	1.11818
	482	-495.455	631.818						482	1.12727
	483	-477.273	622.727						483	1.1
	484	-450	622.727						484	1.07273
	485	-481.818	618.182						485	1.1
	486	-463.636	609.091						486	1.07273
	487	-440.909	609.091						487	1.05
	488	-463.636	609.091						488	1.07273
	489	-618.182	581.818						489	1.2
	490	-613.636	627.273						490	1.24091
	491	-654.545	645.455						491	1.3
	492	-663.636	672.727						492	1.33636
	493	-609.091	681.818						493	1.29091
	494	-554.545	663.636						494	1.21818
	495	-495.455	600						495	1.09545
	496	-445.455	590.909						496	1.03636
	497	-445.455	559.091						497	1.00455
	498	-490.909	590.909						498	1.08182
	499	-504.545	604.545						499	1.10909
	500	-500	609.091						500	1.10909
	501	-509.091	618.182						501	1.12727
	502	-522.727	636.364						502	1.15909

## Sheet: Figure 3
Figure 3_c
	Initial Weight (mg)	wet material utilizing efficiency	Error	dry material utilizing efficiency	Error
	152.9	98.2067	0.32	90.088	0.632
	100.4	98.4143	0.221	92.45	0.421
	75.2	97.8447	0.132	93.697	0.532
	53.4	98.0674	0.32	94.513	0.432
	24.3	97.8848	0.44	94.823	0.644
Figure 3_d
	Diameter (mm)	wet material utilizing efficiency	Error	dry material utilizing efficiency	Error
	0.5	97.8848	0.643	85.035	0.51434
	1	98.2067	0.432	88.598	0.62433
	1.5	98.4143	0.592	90.088	0.5214
	2.5	97.7447	0.32	93.116	0.4142
	3	98.0674	0.325	95.8	0.32421
Figure 3_e
	Angle (°)	Height (mm)	Error
	30	14.23	0.24
	60	8.68	0.342
	90	7.11	0.332
	120	4.15	0.143
	150	3.26	0.143
	180	3.11	0.1566
Figure 3_f
	Angle (°)	L/W Ratio 4:1 wet	Error	L/W Ratio 4:1 net	Error	L/W Ratio 17:1 wet	Error	L/W Ratio 17:1 net	Error	L/W Ratio 30:1 wet	Error	L/W Ratio 30:1 net	Error
	30	98.7806	0.45	94.025	0.118	98.6134	0.01861	92.656	0.538	97.8931	0.44	91.131	0.59
	60	98.0239	0.2	93.853	0.243	98.3671	0.2	91.722	0.55	98.2313	0.52	90.405	0.77
	90	98.489	0.13	93.298	0.08495	98.6091	0.477	91.292	0.195	98.2459	0.21	90.255	0.231
	120	98.4427	0.117	92.809	0.526	98.8586	0.351	90.994	0.625	97.675	0.59	89.821	0.309
	150	98.445	0.117	92.423	0.592	97.6072	0.172	90.574	0.245	97.6117	0.23	89.478	0.436
	180	97.1376	0.13	92.304	0.06892	97.1376	0.397	90.268	0.36	97.9157	0.4	88.993	0.372
